# Supplementary material for: The m6A methyltransferase METTL3 regulates muscle maintenance and growth in mice
Source: Nat Commun. 2022 Jan 10;13:168. doi: 10.1038/s41467-021-27848-7 (PMC8748755; doi:10.1038/s41467-021-27848-7)
Supplement: Supplementary file 4 — Supplementary Data 1 [file 41467_2021_27848_MOESM4_ESM.xlsx]

## Sheet: Sheet1
Supplementary Data 1. m6A modified transcripts found by meRIP-seq analysis on skeletal muscle.
Baseline	Muscle Overload	Overlap
Narf	Tbx2	Klf6
Comt	Axin2	Gna12
Icosl	Ccnd2	Gpr107
Spg7	Mapk7	Trim25
Rpa1	Sema6b	Trappc10
Zfp512b	Efnb2	Ccm2
Chtop	Il16	Galnt1
Icam2	Naglu	Mkrn2
Pcnt	Rin2	Raf1
Ube2c	Slc1a5	Pdgfb
Smg5	Kmt2a	Acvr1b
Tcf25	Bbc3	Itga5
Ell2	Acp2	Sox9
Clpb	Spi1	Clcn4
Septin7	Tead3	Hk2
Esam	Def6	Myo18a
Fam50a	Peg3	Loxl3
Metrn	Zim1	Mmp14
Ranbp3	Dbf4	Oxa1l
Slc9a3r2	Tiam1	Scn4a
Ccdc97	Gtf2f1	Sec24b
Epdr1	Chaf1a	N4bp3
Atg4d	Nab1	Luzp1
Kcnn1	Il17ra	Col6a1
Arrdc2	Efna2	Agpat3
Lipe	Ess2	Rrp15
Dgcr2	Ier3	Sync
Crhr2	Man1a	Fndc5
Ddr1	Il7r	Meox1
Ciao1	Trmt10a	Itga3
Insig2	Coro1c	Nom1
Kpna6	Arhgef40	Brpf1
Hmox2	Rab23	Hoxc8
Cwc15	Sgsh	Ddx18
9330159F19Rik	Ccn4	Ubl3
Large1	Dnajb1	Rtcb
Pkn2	Irag1	Ltbp1
Wwox	Ephb3	Nfix
Prcc	Aamp	Taco1
Ube2m	Ggt5	Fam98a
Psmd4	Adamts4	Stat6
Tmod4	Zdhhc24	Rmnd5a
Tomm40l	Runx1t1	Ppard
Rsl1d1	Qrich1	Ciao3
Uqcc1	B4galnt1	Daxx
Nr2c2	Sulf2	Mdp1
Odr4	Ccdc124	Dyrk1b
Napa	Zmiz1	Baz1b
Eps8l1	Carhsp1	Jag2
Cdkal1	Pou2f2	Btbd6
Zbtb17	Hipk1	Top3a
Tmbim1	Gprc5b	Plin4
Cbfa2t3	Apobec3	Hdgfl2
Med8	Bcr	Map2k7
Neurl1a	Snap47	Klf4
Stimate	Kdsr	Fam32a
Mettl1	Hyal1	Stk11
Casq1	Tnfrsf13b	Cdk12
Homer1	Ccnt1	Ranbp2
Zfp655	Tnfaip8l2	Keap1
Ankrd26	Ankrd28	Glg1
Ttc9b	Galns	Btbd2
Mid1ip1	Cnksr3	Csnk1g2
Cers4	Abca1	Ddx23
Hdac5	Sash1	Grik5
Gabpa	Steap2	Etv3
Nf2	Fcgr1	Supt5
Lnpk	Stard13	Paf1
Taz	Sertad4	Ncstn
Tmem115	Atp1b4	Dusp3
Tusc2	Plcg1	Ercc1
Mettl16	Il13ra1	Aven
Dhdh	Rnd3	Itpkc
Gfod2	Glod4	Mast2
Ehmt2	C1qtnf1	Dnase2a
Anapc1	Abr	Calr
Map3k4	Elmo2	Tfam
Camta1	Ttpal	Fancl
Slc25a11	B4galt5	Cavin1
Gata2	Cyth4	Map3k11
Cyp2j9	Mtmr4	Map3k20
Gadd45b	Derl2	Angptl2
Mrpl32	Smyd4	Atn1
Setdb1	Arrb1	Clcn3
Gtf2ird2	Natd1	Cul3
Kctd2	Rnf145	Mcoln1
Tnnc2	Ahr	Myo9b
Suz12	Zfp687	Ulk2
Rab5a	Ubxn6	Nes
Mafk	Stxbp5	Pias4
Stard3	Plagl1	Hnrnpa2b1
C1qbp	Zbtb24	Jkamp
Ctdnep1	Fyn	Polr2a
Tbx3	Ccdc59	Fbxo11
Cog1	Rhobtb1	Tbl2
Atp5g3	Pde7b	Cic
Acsl1	Igf1	Igf1r
Myh11	Lrig3	Insr
Plod1	Cand1	Adcy9
Atp6ap1	Srgap1	Mef2c
Ppp1r12c	Egfr	Pcyt1a
D8Ertd738e	Cabin1	Zfp592
Arhgef25	Phlda1	Ctcf
Gopc	4930404N11Rik	Ranbp1
Ube2d1	D10Wsu102e	Rfx5
Dusp6	Jade2	Slc30a4
Map7	Havcr2	Apc
Hnrnph3	Limk2	Ncoa2
2310011J03Rik	Mfap3	Kctd20
Cnot2	Acaca	Ctns
Ap3d1	Sdc1	Tpr
Appl2	Gna13	Prg4
Lyrm7	Cbll1	Crkl
Cdc34	Taf15	Clint1
Chac2	Rnf135	Htra1
Polrmt	Adap2	Kmt2b
Ppp2ca	Helz	Elovl1
Tnip1	Nt5c	Rbm14
Dynll2	Sap30bp	Prkag3
Xbp1	Fbf1	Hfe
Sap30l	Mxra7	Hspa1l
Lpin1	Dhrs13	Neu1
Smc6	Pik3r5	Atp1a2
Amz2	Ptpn21	Zfp775
Abca8b	Bdkrb2	Lrrc8a
Map2k6	Serpina3n	Fance
Pecam1	Rps6ka5	Bcl2l1
Pafah1b1	Chga	Hnrnpa0
Srp68	Tshz3	Id3
Rhbdf2	Mlh3	Tcap
Rabep1	Hhipl1	Arid1a
Kif1c	Ppp1r13b	Fgfrl1
Mink1	Gli3	Phax
Blmh	Gcnt2	Prpf31
Nxn	Syk	Sertad1
Spag9	Ror2	Elk3
Per1	Fam193b	Herpud2
Nmt1	Ddx46	Rdh13
Strn3	B4galt7	Nfib
Nemf	Pitx1	Ubqln4
Prkch	Zfp369	Ncaph2
Zfp36l1	Rasa1	Rala
Gtpbp4	Nkd2	Pdcl
Golga5	Vcan	Bcl2l13
Asb2	F2rl1	Nav1
Abcd4	Srek1ip1	Cdk9
Ccnk	Map3k1	Mrtfb
Yy1	Cspg4b	Hyal2
Tecpr2	Fst	Slc3a2
Cdc42bpb	Dlg5	2610507B11Rik
Tnfaip2	Zswim8	Tmem86a
Nedd9	Gpr65	Gosr1
Dek	Zdhhc20	Kansl3
Ssr1	Spata13	Pigyl
Ptch1	Wnt5a	Rbm25
Ercc6l2	Akap11	Zfp790
Adcy2	Pdlim2	Dhdds
Naa35	Bmp1	Tjap1
Golm1	Obi1	Adgrl1
Zcchc9	Osmr	Amotl1
Ptcd2	Fyb	Zfp651
Cwc27	Dab2	Sh3bp5l
Nkiras1	Lrp10	Elof1
Bmpr1a	Ajuba	Dedd
Ppp3cb	Rai14	Nit1
Txndc16	Fzd6	Rnf168
Ktn1	Osr2	Bicc1
Slmap	Has2	Rbsn
Micu2	Col14a1	Mrps25
Naa16	Sla	Csf1
Scara5	Brd1	Strip1
Rhobtb2	Emp2	Nol3
Hr	Zfp263	4931428F04Rik
Fbxl3	Mefv	Dnajb9
Mbnl2	Tmem44	Tsr3
Ttc33	Hgh1	Nolc1
Drosha	Slc52a2	Cacfd1
Dhrs4	Lmf2	Hivep2
Ankrd33b	Cblb	Lpl
Nadk2	Nectin3	Zfp318
Ank	B3gnt5	Srf
Ebag9	Qtrt2	Serac1
Klhl38	Mylk	Prune1
Derl1	Adcy5	Plekho1
Rapgef3	St6gal1	Anp32e
Hoxc10	Runx1	Tab2
Tymp	Ifnar1	Ppil4
Mrpl40	Ifnar2	Nfe2l2
Crybg3	Gps2	Rxra
Tomm70a	Lnpep	Castor2
Wdr53	Thbs2	Wnt11
Fgd4	Paqr4	Fli1
Adipoq	Tnfrsf21	Ctsz
Kpna1	Nfkbie	Cr1l
Zfp641	Arhgap28	Mtif3
Gpd1	Lbh	Lnx2
Nr4a1	Birc6	Nup50
Abcc1	Tmem204	Sulf1
Msrb2	Mllt1	Coa3
Slc26a6	Bambi	Taok1
Ube2j2	Slc39a6	Traf4
Smoc2	Cdh2	Zc3h18
Cdc5l	Map3k2	Slc35c2
Slc29a1	Zfp521	Ghdc
Enpp4	Spry4	Slc12a4
Fbxl17	Arap3	Crk
Pi16	Smad4	Retreg3
Xdh	Pcyox1l	Jph2
E4f1	Fbn2	Rrp7a
Mcfd2	Tcof1	Cyb5r3
Nudt3	Incenp	Med13l
Taf11	Tmem138	Med1
Fkbp5	Fam111a	Zcchc10
Mtpap	Slc15a3	Zkscan6
Sap130	Fen1	Cuedc1
Mapre2	Naa40	Abi3
Ccny	Kif20b	Mapt
Hspa9	Cpt1a	Kansl1
Etf1	Bad	Gid4
Aqp4	Hhex	Akap1
Dhx16	Aldh18a1	Chd3
Gnl1	Slk	Kdm6b
Afg3l2	Pi4k2a	Ncor1
Sncaip	R3hcc1l	Cwc25
C330018D20Rik	Scd2	Pip4k2b
Slc12a2	Tro	Slc2a4
Csf1r	Kdm5c	Phf23
Hmgxb3	Baiap2	Mief2
Asrgl1	Nab2	Dusp14
Rtn3	Pip4k2c	Dync1h1
Ehd1	Tk1	Zbtb4
Jak2	Plk4	Lsp1
Minpp1	St8sia2	Avpi1
Smarca2	Sox17	Sfrp5
Vldlr	Msc	Mrpl45
Smndc1	Slc39a10	Pelp1
Pcyt2	Sgo2a	Map2k3
Cutc	Il1r1	Slc35b4
Mrpl43	Stat1	BC005537
Apex2	Cxcr2	Aoc3
Ube3a	Stk11ip	Ptger1
Smarcc2	Epha4	Ap4m1
Aatk	Gpr35	Arid3a
Ddit3	Inpp5d	Pdk4
Ttc4	Tnfrsf11a	Sema6a
Hdhd2	Nifk	Slc35e1
St8sia5	Tnnt2	Trdn
Crcp	Lrrn2	Mtres1
Phkg1	Atp2b4	Fuca2
Rptor	Rgs16	Cd164
Larp1b	Kif26b	Popdc3
Fam20c	Acbd3	Echdc1
Thoc3	Copa	Ppp1r12a
Smad7	Vangl2	Atp2b1
Dnajb2	Cenpf	Arid5b
Mrpl44	Kctd3	Kitl
Eif4e2	Fcgr2b	Psen1
Elk4	Arpc5l	Ikbip
Glul	Ttf1	Epb41l2
Coq8a	Ralgds	Ifngr1
Efcab2	Olfm1	Ndufa12
Dusp23	Gapvd1	Tmcc3
Dcaf6	Traf1	Nuak1
Esrrg	Lhx6	Mypn
Iars2	Dhrs9	Ddx21
Nmt2	Hoxd8	Supv3l1
Sephs1	Slc12a6	Eif4ebp2
Myoc	Traf6	Vsir
Yme1l1	Sema6d	Ddit4
Prkcq	Tspan18	Dnajb12
Coq4	Chst1	Usp15
Ak1	Atg13	Vps54
Ntmt1	Knstrn	Peli1
Strbp	Prnd	Ptprb
Dph7	Rassf2	Pwwp3a
Cwc22	Spred1	Tcf3
Smtnl1	Bfsp1	Best3
Phospho2	Tpx2	Frs2
Hipk3	Kif3b	Yeats4
Nat10	Rab22a	Mdm2
Api5	Zdbf2	Jsrp1
Adal	Ptpn1	Vps13d
Chac1	Nfatc2	Col6a2
Fam98b	Helz2	Pofut2
Mrps5	Rbm39	Slc36a1
Mall	Epb41l1	Pex13
Ccm2l	Fam83d	Ahsa2
Cstf1	Dclk1	Tpgs1
Atp9a	Olfml3	Sptbn1
Zbtb46	Notch2	Mgat1
Nfs1	Gpsm2	Kremen1
Aar2	Adar	Tns3
Ralgapb	Tlr2	Btg2
Tnik	Sh3d19	Igfbp3
P2ry1	Manba	Pes1
Gfm1	Brinp1	2310033P09Rik
Ppm1l	Tnc	Mtif2
Dclre1b	Svep1	Cfap36
Casq2	Ptbp3	Aebp1
Tbx15	Snx30	Smg8
Sypl2	Ubap1	Rps6kb1
Extl2	Bnc2	Fam114a2
Egf	Hacd4	Ppm1d
Adam15	B4galt2	Polr1f
Arhgef2	Cdkn2c	Rock2
Gatb	Caap1	Trib2
Gpr89	Pdpn	Hs1bp3
Tars2	Podn	Rdh14
Pip5k1a	Tceanc2	Ubxn2a
Rorc	Hivep3	Ncoa1
Ppp3ca	Ephb2	Dnmt3a
Zranb2	Toe1	Mmp28
Ndufaf4	Mob3c	Cdc27
Lmo4	Pax7	Tlk2
Slc35a1	Rnf19b	Lig3
Cavin4	Zbtb8a	Map3k3
Bag1	Sesn2	Ddx42
Tmem38b	Tas1r1	Ftsj3
Aqp7	Dnajc2	Nf1
Nol6	Cdk11b	Cacng1
Ubap2	Cptp	Cluh
Tln1	Acox3	Slc25a19
Spaar	Pcdh7	Ankfy1
Prkaa2	Slc35f6	Ube2o
St3gal3	Brap	Cpd
Osbpl9	Mfsd7a	Rflnb
Cc2d1b	Prkab1	Luc7l3
Lrrc38	Rab35	Ankrd40
Cpt2	Oasl2	Xylt2
Cyb5rl	Pan3	Lrrc59
Rragc	Akr1b8	Cacnb1
Rnf220	Fam131b	Myh10
Ebna1bp2	Hpgds	Ntn1
Eif4g3	Slc37a3	Kat2a
Ptp4a2	Plxna1	Ubtf
Nipal3	Xpc	Ccdc43
Srrm1	Etv6	Dtd2
Syf2	Srgap3	Ston2
Trim63	Mbd4	Sel1l
Slc30a2	Tead4	Pnn
Taf12	Psd3	Ralgapa1
Fastk	Iqgap1	Snw1
Dffa	Sema4b	Slirp
Angptl7	Ctsc	Sptb
Ccnl2	Cd22	Fut8
Eif2b4	2200002D01Rik	Sav1
Sgcb	Pak4	Nin
Ppargc1a	Acan	Ppm1a
Dhx15	Mvp	Glrx5
Klf3	Il21r	Papola
Dipk1a	Dkk3	Mpp5
Srrd	Rusf1	Pcnx
Rilpl1	Nucb1	Pacs2
Rilpl2	Chst15	Zmynd11
Zcchc8	Mki67	Nrde2
Fam168a	Denn2b	Ccdc88c
Kdm2b	Slc9a9	Trip11
Dhx37	Magee1	Net1
Ulk1	Rbbp7	Ylpm1
Gatc	Zfp275	Tgfb3
Acads	Haus7	Hsp90aa1
Mmab	F7	Zfp839
Polr1d	Angpt2	Traf3
Flt1	Erlin2	Kif26a
Ezh2	Adgra2	Mtr
Rbm28	Ggn	Mrs2
Tsc22d4	Vegfc	Hivep1
Ccdc136	Sfrp1	Kif13a
Clcn1	Tmem184c	Ripk1
Lrig1	Snx20	Prpf4b
Wdr54	Cdh11	Gadd45g
Mrpl53	Smad1	Aopep
Isy1	Tbc1d9	Habp4
Abtb1	Tradd	Nsd1
Klf15	Pla2g15	Txndc15
Nup210	Maml2	Tppp
Tuba8	Urb2	Ccdc127
Clec2d	Nectin1	Lrrc14b
Rad52	Oaf	Lpcat1
Ybx3	Ubash3b	Rad17
Aebp2	Il10ra	Aggf1
Camk1	Hinfp	Jmy
Mrpl51	Slc37a2	Pde4d
Ercc2	Kank2	Plk2
Mrpl46	Glce	Erbin
Cdipt	Nnmt	Parp8
Eif3c	Csk	Atxn7
Myh14	Lrrc1	Kctd6
Arhgap17	Adamts7	Il6st
Lamtor1	Plod2	Kat6b
Cpxm2	Tbx18	Nr1d2
Oat	Tgfbr2	Ldb3
Thumpd1	Ephb1	Nudt13
Fam53b	Slco2a1	Mss51
Pqbp1	Uba5	Camk2g
Msn	Manf	Samd4
Itgb1bp2	Ip6k1	Peli2
Dkc1	Eml4	Rnase4
Mcf2l	Chsy1	Mettl6
Nek3	Syde1	Arhgef3
Brf2	Ccdc88a	Btd
Leprotl1	Ppp1r9a	Sema3g
Asb5	Pkd1	Dph3
Tti2	Hspa13	Nisch
Mak16	Chpf	Ctsb
Rbl2	Nfatc1	Zmym2
Herpud1	Micall1	Lats2
Mmp15	Npat	Extl3
Tpm4	Gas7	Zc3h13
Slc27a1	Arid2	Tsc22d1
Emc8	Wdr3	Tdrd3
Abcb10	Ctdp1	Wbp4
2810004N23Rik	Chst2	Ccdc25
Cul5	Frrs1	Ppp2r2a
Tirap	Antxr1	Slc39a14
Acat1	Lpar6	Fam160b2
2310030G06Rik	Adamts15	Spry2
Pus3	Armcx1	Nipbl
Fbxo22	Rbfox2	Acin1
Clk3	Myo6	Pabpn1
Tpm1	Qsox1	Zscan26
U2surp	Tmem131l	Mtdh
Stt3b	Tlr13	Trio
Slc25a38	Ston1	Retreg1
Nktr	Zbtb41	Myo10
Mapkapk3	Tesk2	Rnf19a
Flcn	Galnt17	Lrp12
Gpr19	Golim4	Oxr1
1700025G04Rik	Pomt2	Mtss1
Inppl1	Sik3	Fbxo32
Ccdc85a	Lrrc58	Zhx1
Nfyc	Gas2l1	Cyrib
Ogfod1	Zdhhc14	Ppara
Trim33	Pja1	Tef
Afap1l1	Pkd2	Rangap1
Tbc1d4	Sec22a	Mief1
Podxl2	Myo5a	Tab1
Atp1a1	Chst11	Csnk1e
Kdm4a	Ppm1h	Pmm1
Tnxb	Cd300ld	Txndc11
Ppip5k1	Fras1	1810013L24Rik
Arhgef5	Mfsd12	Srl
Fam20b	Cebpa	Crebbp
Spr	Dhx57	Zfp251
Mtss2	Brinp3	Hes1
Exoc6b	Tanc1	Glyr1
Pds5b	Slfn8	Eef2kmt
Rpap1	Tut7	Ercc4
Phka1	Ssc5d	Plec
Ogt	Gnptab	Lynx1
Chchd4	Uvrag	Cep97
Ramp1	1810055G02Rik	Ptk2
Polr3b	Shq1	Ccdc80
Rasd2	Oser1	Bfar
Morc2a	Aldh1b1	Zbtb20
Rsrc1	Pcdh17	Thap7
Tut4	Zswim4	Pak2
Pbx2	Isg15	Arhgap31
Dbn1	Arhgap45	Popdc2
Sos2	Usp35	Osbpl11
Art3	Ggta1	Zfp148
Rtkn	Twist1	Itgb5
Cog7	Lysmd3	Slc49a4
Eef2	Cd276	Usp25
Kri1	H2-Q4	App
Egln3	Fam214b	Adamts1
Mitf	Slf2	Adamts5
Rims4	Metap2	Ets2
Sec31a	Rfxank	Dyrk1a
Ric8b	Mgat5	Brwd1
Zcchc7	Prickle1	Rcan1
Dym	Nepro	Itsn1
Polr3g	Armh4	Son
Ibtk	Igsf10	Ifngr2
Fnip1	Csgalnact1	Scaf4
Tmem63b	Arsi	Adcy6
Dnajb5	Tbc1d24	Enah
Sugp2	Btg1	Lima1
Surf6	Plxnb2	Atf1
Pnpla8	Cyld	Prmt5
Srp72	Wdr44	P3h3
Abt1	Dchs1	Ache
Lgi4	Rap2b	Rab12
Eepd1	Pml	Synj2
Tmtc3	Nxt1	Agpat4
Nop14	Tns2	Igf2r
Dpp10	Lrg1	Chd1
Wnt4	Ralgapa2	Tbc1d5
Smad6	Tmem97	Satb1
C1qc	Tbc1d2b	Hsp90ab1
Fzd8	Serpine1	Vegfa
Bcorl1	Slc30a1	Gtpbp2
Tmem177	Vash2	Rrp36
Mmaa	Zbtb42	Cnpy3
Rbmxl1	Zfp60	Ubr2
Setd7	Mynn	Taf8
Atg101	Phf12	Bysl
Fam193a	Egr2	Tfeb
Endod1	Pcdh18	Foxp4
Cep85	Sirpa	Brd4
Fbxo34	Snn	Sik1
Wdtc1	Kcna6	Akap8
Slc20a2	Camk4	Myom1
Mrps26	Slamf7	Emilin2
Dusp8	Bend3	Clip4
Smarce1	Ankrd35	Crim1
Chchd5	Poli	Eif2ak2
6430571L13Rik	Spsb2	Cebpz
Wnk2	C1rl	Hnrnpll
Dennd4c	Cul7	Ralbp1
Tigar	Tctn1	Twsg1
Dexi	Hoxb4	Rhoq
Sbno1	Dsel	Pigf
Ccdc50	Shank1	Mapk8ip3
Kcna7	Angptl6	Dusp1
Hoxa13	Zscan2	Bnip1
Asb10	Shfl	Kdm4b
Fbxo8	Bloc1s5	Svil
Pdss2	Anpep	Zeb1
Slc22a23	Zzz3	Sos1
Pdzk1	Prune2	Cox7a2l
Edem2	Camk1d	Slc25a46
Zfp384	Akap7	Zfp871
Plcl1	Megf9	Ring1
Cdc16	Hlx	Slc39a7
Atf5	Mtmr12	Sil1
Pptc7	Dse	Iws1
Ric1	Atp8b1	Prrc2a
Mybpc2	Vasn	Wdr33
Mindy1	Zmynd8	Nr3c1
Ptpn3	Ncoa7	Trim26
Kif16b	Bahcc1	Ik
Phb	Fbxl5	Ankhd1
Man2a2	Lrrc17	Hbegf
Edc3	Fgl2	Srfbp1
Bmp6	Spsb1	Ldlrad4
Atpsckmt	Ptger4	Setbp1
Mtg2	Rhou	Atp9b
F13a1	Dtx4	Gm16286
Stim2	Slc7a5	Camk2a
Azi2	Lats1	Pdgfrb
Rnf122	Ythdf2	Rab3il1
Smarcal1	Hs2st1	Sdhaf2
Sec24c	Zfp704	Mrpl16
Cdnf	Emp3	Osbp
Ubald1	Gas8	Zfp91
Thap3	Lrp1	Tmem132a
Dnajc11	Suco	Cemip2
Zfp597	Ankib1	Cdc42bpg
Epg5	Abhd13	Atg2a
Armh3	Plekha4	Sac3d1
Rhbdd2	Slc26a10	Lrp5
Timeless	C3ar1	Drap1
Mettl11b	Pogk	Ehbp1l1
Trappc5	Pck2	Mark2
Fgfr1op2	Dhx33	Eif3a
Btnl9	Sh3pxd2b	Sorbs1
Hey1	Hnrnpul1	Lcor
Cul9	Gpr161	Trim8
Mars1	Six5	Pdcd11
Etfrf1	Ino80d	Nhlrc2
Map3k10	Fam117b	Ablim1
Slc25a28	Ccdc8	Gfra1
Ambra1	Prkd2	Hspa12a
Camta2	Trir	Ppp1r27
Appl1	Clvs1	P4hb
Gfer	Arhgap11a	Myadml2
Otud3	Arhgap12	Mob2
Cldn5	Dmxl2	Slc16a3
Shld2	Bdkrb1	Csnk1d
Fam104a	Mdfic	Ubtd1
Utp15	Arhgap32	Dnmbp
Plekha6	Piezo2	Twnk
Mapk1ip1	Rnf123	Lbx1
Cpsf2	Tram2	Poll
Lman1	Fhdc1	Oga
Tlk1	Tcf20	Ldb1
Acacb	Ammecr1l	Arih1
Vwa1	Slc16a6	Limd1
Osbpl6	Igsf3	Zfhx4
Smim12	Dstyk	Flnb
Gatad2b	Rassf4	Rabgef1
Maff	Lyn	Cd63
Tceal9	Rabif	Gdf11
Krba1	Isl1	Dnajc14
Gprasp1	Specc1	Rnf41
Epop	Fbrs	Faap100
Acot6	Clspn	R3hdm2
Rai2	Pwwp3b	Pias2
Mdga1	Asxl1	Bet1l
Zfp3	Hirip3	Hras
Mgat2	Mapk6	Chid1
Cilp2	Gpr153	Dock9
Mrpl50	Snai1	Tnrc6c
Rsbn1	Nhlrc3	Cant1
S1pr4	Klhl6	Cbx8
Cxxc4	Ptgir	Podxl
Hs3st5	Zfp513	Bach1
Bod1	Arl11	Usp16
Zfp612	B3galnt1	Pfkfb4
Trmt10c	Zbtb37	Sdc3
Coa4	Slc36a4	Jade1
Rassf9	S1pr2	Itih5
Shld1	Trp53bp1	Taf3
Eola1	Wdfy3	Clec3b
Kcng4	Emx2	Zdhhc3
Proser2	Nxpe4	Slco3a1
Kcna5	Il20rb	Pgm1
Ddx28	Aplnr	Rassf3
Ccdc9b	Marveld1	Nrp1
Teddm2	Tent5c	Pard3
Slc25a51	Tnfaip8l1	Zfp282
Cep295	Dact1	Pdia4
Fut10	Tceal3	Pdgfa
Smco1	Csrnp2	Xiap
Cmtr2	Fzd1	Stag2
Scn4b	Macir	Faf2
Ccdc66	Hjurp	Cwf19l2
Tapt1	Zfp36	Rb1cc1
Cd24a	Zfp354c	Slco5a1
Zfp654	Ankrd50	Mettl21a
B4gat1	Cfap43	Klf7
Atmin	Ubtd2	Nrp2
Fbxo28	Fzd5	Raph1
Cltb	Lrfn4	Nop58
Bola2	Tubb2b	Cdk15
Flrt1	Lca5l	Als2
Trim16	Lhfpl2	Trak2
Gimap6	Wdr81	Cflar
Stbd1	2410002F23Rik	Orc2
Crebrf	Dipk2a	Ercc5
Depp1	Gprin3	Slc9a2
Ggnbp1	St7l	Map4k4
Bmyc	Pid1	Rev1
Ntf3	Col27a1	Eif5b
Agtr1a	Wdr89	Asnsd1
Tenm2	Tssc4	Inpp1
Retreg2	Basp1	Coa5
Fzd9	Ccdc149	Tmem131
Tmsb4x	Clec14a	Sema4c
Tmem17	Ifit2	Dst
Foxc1	Stard5	Zfp142
Fam131a	She	Ogfrl1
Lingo3	Ccbe1	Plcd4
Rpusd3	Zfp322a	Igfbp5
Jagn1	C1qtnf2	Stk16
Zfp46	Arsj	Tuba4a
Cbr1	Prr12	Speg
Ufsp1	Olfml2a	Des
Senp8	Zfp316	Trip12
Wdcp	Fat4	Ncl
Kcnf1	Epm2aip1	Ptma
Prdm9	Mpeg1	Rnpepl1
Tagap1	Ckap4	Mterf4
Foxo6	Pramel12	Lrrfip1
2610001J05Rik	Zbtb21	Hdac4
Zfp112	Zfp41	Cln8
Fbxo31	Catsperb	Ccnt2
Supt7l	Ticam1	Ubxn4
Prx	Neurl3	Rgs2
3110082I17Rik	Dusp18	Cacna1s
Chchd3	Cldn2	Tor1aip1
Mat2a	Ctdspl	Stx6
Stum	Xxylt1	Lamc1
Nt5dc3	Adamts12	Rgl1
Lifr	Mis18bp1	Niban1
Mrps21	Phf13	Cdc42bpa
Tmem120b	Sned1	Ahctf1
Mettl7a1	Ccdc88b	Dcaf8
Zfp869	Pygo2	Dusp27
Rnd1	Palm3	Pou2f1
Tafa5	Tenm4	Ccdc181
Kbtbd13	Entpd1	Prrx1
Kcmf1	Selplg	Abl2
Tead1	Frmd6	Eprs
Snupn	F2r	Lpgat1
Gemin6	Socs4	Atf3
Abcd2	Fam171b	Lamb3
St3gal5	Gli2	Plxna2
Myh4	Zfp407	Usf1
Mrpl18	Msx1	Frmd4a
E2f6	Bdnf	Atf6
Fam136a	Tmem252	Ddr2
Ece1	Mex3d	Pigc
Colq	Klhl11	Dnajc1
Prdm2	P2ry6	Plxdc2
Bloc1s3	Arhgap30	Zbtb43
Sh3rf2	Cdca2	Niban2
Cyb5d2	C5ar1	Tsc1
Sema3b	Purg	Eng
Septin11	Rtl5	Acvr1
Serhl	Prmt6	Col5a1
Kcnc1	Gemin4	Abl1
Mtfmt	Ogfr	Tor1b
Max	Prokr1	BC005624
Arhgef12	Spty2d1	Hspa5
Akap17b	Sall2	Zeb2
Slx1b	Ap5b1	Dab2ip
Dbp	Tsku	Brd3
Zfp422	Tifab	Notch1
Ube4a	C1ql3	Camsap1
Ptp4a3	Sertad2	Rbms1
4930453N24Rik	Arl4c	Itgb6
Hspa2	Nlrc3	Baz2b
Pop5	Lrrc4	Itprid2
Zdhhc8	Amz1	Itga4
Hnrnpc	Prag1	Xirp2
Wtap	Fzd2	Slc43a1
0610040J01Rik	Tcf19	Clp1
Tnfrsf19	Fam171a1	Zc3h15
Trim55	Maml1	Itga6
Acvr2b	Fam78a	Ccdc34
Akap6	Zscan29	Trim44
Med9	Pdik1l	Ext2
Zfp27	Cdr2l	Fbn1
Qk	Sgms2	Cops2
Gspt1	Gja1	Pdia3
Timm17a	Hs3st1	Lrp4
Cav3	Gimap9	Map1a
Zfp780b	Ercc6l	Jag1
Ddo	Usp42	Zfp106
Ccdc146	Ffar2	Ehd4
Cdpf1	Gfod1	Ubox5
Tank	Plekhm3	Rtf1
mt-Nd2	Spryd4	Ndufaf1
Ubr4	Crebzf	Dll4
Prpf4	Rap2a	Usp8
Chrna10	B3gnt2	Stard7
Garre1	Nlgn2	Ttl
Gm5113	Sox12	Cpxm1
Vkorc1l1	Zfp217	Rrbp1
Ecsit	Lrrc15	Kat14
Nck2	Nrros	Cd93
Bmpr2	Pbx1	Gzf1
Lyar	Magi3	Fam110a
Ankrd23	Zfp608	Mapre1
Blcap	Ubxn8	Gnas
Gtf2f2	Glis3	Zfp64
Pick1	Myh7	Gid8
Chrac1	Socs3	Arfgap1
Gng5	Dennd4a	Zgpat
Zfp467	B430305J03Rik	Mmp24
Clec16a	Iigp1	Skil
Dazap1	Syne3	Pik3ca
Art5	Tmem119	Zfp639
Mn1	Hmgb2	Ttc14
Fv1	Lrrc8c	Nceh1
Sox13	Klhl18	Sec62
Rasgrp3	Nsd3	Ufm1
Safb	Agap1	Tsc22d2
Cecr2	Sertad3	Shox2
2610044O15Rik8	Myh8	Ptgfrn
Mfsd4b3-ps	Otulinl	Prpf38b
Lsmem1	Col8a2	Ddx20
2510002D24Rik	Zbtb25	Rab13
Eef1g	Med12l	Jtb
Uqcc3	Rab31	Il6ra
Phf20l1	Ptafr	Efna1
Ppp1r12b	Sipa1	Trim2
5730409E04Rik	Scn3a	Pitx2
Mlycd	Armc7	Dkk2
Svip	Sphk2	Kcnq5
Ntf5	Apol9a	Dnajb4
AW146154	Birc2	Zbtb7b
Plekhf1	Nsd2	Ash1l
Thbd	Zfp746	Rit1
Gm10762	Nfam1	Khdc4
Hpse2	Chsy3	Gpatch4
Fam122a	Mcm9	Pear1
Qser1	Zfp516	Fbxw7
Klhl41	Nkapl	Rprd2
Perm1	Tor4a	Them4
Ube2d3	Ntm	Tspan5
Casc3	Trim5	Adgrl2
Pdf	Layn	Ccn1
Zfp664	Tmem263	Asph
Gm43302	Maml3	Nbn
Pigb	Dot1l	Pnisr
Gm42688	Cd2ap	Casp8ap2
Zbtb9	Dlgap4	Rnf20
Lin52	Sphk1	Pole3
Cers1	Zfp13	2310002L09Rik
Gimap1	Zfp954	Ptprd
Rnf8	Cttnbp2nl	Fktn
Pou3f1	Tnfaip8	Tal2
Klhl33	Erbb2	Nfx1
Smim13	Mtap	Tesk1
Sco2	Sox11	Cd72
Hspa1a	Jakmip1	Tpm2
Zfp131	Chd4	Gne
Gm21738	Zkscan8	Psip1
Zfp870	Brpf3	Usp24
Noc2l	Cnnm2	Mier1
Gm10717	Cenpj	Pde4b
Kcnj11	Phactr4	Jak1
Samd11	Cdc26	Cachd1
Tpbgl	Vps37b	Rnf11
Rassf10	Numa1	Usp1
Gm28043	Fbxl18	Tnfrsf1b
Gm28053	Rnasel	Ndc1
Gbp6	Zfp948	Dyrk2
Gbp10	Col8a1	Slc2a1
Gdf1	Apol9b	Macf1
	Syt11	Eloa
	Zbtb34	Pnrc2
	Slfn9	Pomgnt1
	Fat1	Lurap1
	Mfhas1	Lrrc41
	Gmppb	Mrto4
	Evi2	Hspg2
	Olfr558	Ptpn12
	Tlnrd1	Zcchc17
	Adamtsl3	Tinagl1
	Peg12	Sema3c
	Pnmal2	Zfp362
	Trabd2b	Yars
	Tgfbrap1	Extl1
	Yipf3	Gpn2
	Zfp65	Nudc
	Gspt2	Wasf2
	Fndc1	Mtf1
	Lratd2	Gmeb1
	Slfn2	Epb41
	Cep170b	Srsf4
	Ripply1	Fbxo42
	Armcx5	Nol9
	Zfp449	Smarcd3
	Klf14	Tmub1
	H2-Q6	Errfi1
	Iqck	Pex14
	Zfp568	Casz1
	Zfp865	H6pd
	Mex3a	Nmnat1
	Zfp950	Kmt2e
	Gas2l3	Mthfr
	Itpripl1	Mfn2
	Inafm2	Lrrc47
	Fibin	Ski
	Fjx1	Adgra3
	Nynrin	Lrpap1
	Trim30c	Fosl2
	Fam174b	Ppm1g
	Dact3	Emilin1
	Samd1	Tbc1d1
	Slc45a4	D5Ertd579e
	Fastkd5	Tada2b
	Tmppe	Apbb2
	Clec7a	Fip1l1
	Utp14b	Pdgfra
	Nhsl2	Rest
	Rtl1	Cenpc1
	Gm13889	Sparcl1
	Slc5a3	Aff1
	Galnt4	Antxr2
	Ttbk2	Tfip11
	Kcne1l	Snrnp35
	Pabpc4l	G3bp2
	Lrrc32	Pitpnm2
	Peg10	Slc15a4
	Evi2b	Vps33a
	Rbm4	Bcl7a
	Itpripl2	Ncor2
	Gm21992	Ankle2
	Gm21985	Ep400
	Kctd12	Pus1
	Commd1b	Triap1
	Prn	Sppl3
	Pcdhga9	Mrm2
	Pcdhga7	2210016L21Rik
	Btbd8	Tmem168
		Wipi2
		Zfp12
		Ddx54
		Eif2ak1
		Erp29
		Pdap1
		Phf14
		Rnf6
		Medag
		Col1a2
		Ing3
		Auts2
		Bcl7b
		Lmod2
		Cul1
		Cux1
		Gcc1
		Ephb4
		Mepce
		Cald1
		Calu
		Irf5
		Osbpl3
		Trim24
		Mkrn1
		Pcyox1
		Fbxl14
		Prickle2
		Mogs
		Mrpl19
		Aplf
		Tmf1
		Foxp1
		Bhlhe40
		Tmcc1
		Bms1
		Gabarapl1
		Adipor2
		Wnt5b
		Erc1
		Kdm5a
		Lrp6
		Dusp16
		Ddx47
		Atf7ip
		Kcnj8
		Sspn
		Bhlhe41
		Rassf8
		Itpr2
		Ccdc91
		Far2
		Ergic2
		Tmtc1
		Dennd5b
		Cand2
		Vamp1
		Ltbr
		Tnfrsf1a
		Mark4
		Dmwd
		Tmem238
		Herc2
		Kctd15
		Pcsk6
		Tjp1
		Mtmr10
		Crtc3
		Furin
		Unc45a
		Pex11a
		Nr2f2
		Synm
		Ryr1
		Aen
		Tmem126b
		Smg1
		Ipo5
		Pde3b
		Nupr1
		Sh2b1
		Il4ra
		Thap12
		Disp1
		Rbbp6
		Adm
		Fus
		Phkg2
		Bag3
		Tacc2
		Cdr2
		Polr3e
		Zranb1
		Ctbp2
		Knop1
		Dhx32
		Art1
		Usp9x
		Mrgprf
		Ebp
		Pbdc1
		Atrx
		Magt1
		Hmgn5
		Zrsr2
		Hcfc1
		Mecp2
		Morf4l2
		Plp1
		Adprhl1
		Ankrd10
		Arhgef7
		Dlc1
		Smim19
		Kat6a
		Ank1
		Gpat4
		Tenm3
		Fgfr1
		Cnot7
		Sorbs2
		Cfap97
		Mfap3l
		N4bp1
		Hp
		Zfp821
		Ist1
		Ap1g1
		Irx3
		St3gal2
		Tmem38a
		B3gnt3
		Gse1
		Zdhhc7
		6430548M08Rik
		Usp10
		Mbtps1
		Cdh5
		Cog8
		Terf2
		Ankrd49
		Panx1
		Cfdp1
		Bcar1
		Aars
		Afg3l1
		Egln1
		Snx19
		Adamts8
		Usp2
		Clmp
		Barx2
		Ets1
		Rpusd4
		Bace1
		Ddx6
		Robo4
		Pde4a
		Carm1
		Ldlr
		Polr2m
		Rnf111
		Rora
		Rp9
		Fem1b
		Phip
		Tent5a
		Imp3
		1700017B05Rik
		Psma4
		Loxl1
		Neo1
		Mlip
		Lactb
		Csnk1g1
		Smad3
		Pias1
		Syncrip
		Dbr1
		Nck1
		Map4
		Pth1r
		Trib1
		Amotl2
		Trak1
		Srprb
		Gnai2
		Nudt16
		Pik3r4
		Rbm6
		Ip6k2
		Prkar2a
		Usp4
		Srek1
		Prorsd1
		Kank1
		Resf1
		Snx33
		Heyl
		Gng11
		Srxn1
		Cdv3
		Ank2
		Pwp2
		Alpk2
		P2ry2
		Arhgef17
		Cspg4
		Lrig2
		Ucp3
		Lmo7
		Clec1a
		Nol12
		Myh2
		Ttc28
		Scaf11
		Szt2
		Fem1c
		Map2k4
		Rtp4
		Cacul1
		Terf2ip
		Specc1l
		Zbtb1
		Angptl1
		Znrf1
		Dph5
		Apol6
		Ndn
		Pcgf3
		Pdpr
		Cep350
		Foxn3
		Fkbpl
		Rbm4b
		Ppp1r16a
		Klf9
		Ppargc1b
		Lgals3bp
		Mapkbp1
		Usp36
		Rbm34
		Mga
		Tnks1bp1
		Jcad
		Fgd5
		Zdhhc5
		Ctnnd1
		Exoc3
		Cipc
		Scx
		Zfc3h1
		Irf2bpl
		Chmp7
		R3hcc1
		Loxl2
		Efcab14
		Vps18
		Golgb1
		Senp6
		Setd5
		Jdp2
		Traf3ip1
		Fhod3
		Med13
		Fam53c
		Iqsec1
		Ube2f
		Mtmr3
		Tulp4
		Parp14
		Zxdc
		Ifit1
		Six4
		Scara3
		Caskin2
		Uaca
		Hmgxb4
		Gjc1
		Ice1
		Zfyve9
		Ccpg1
		Ppp1r18
		Gpatch8
		Tiparp
		Ankrd12
		Lrrn1
		Bmp2k
		Sema3f
		Fam171a2
		Tmx4
		Mast4
		Colgalt1
		Tet3
		Tmem127
		Ano8
		Cactin
		Filip1
		Pip5k1c
		Pygo1
		Dhx8
		Mrpl54
		Arl4d
		Synrg
		Dop1a
		Foxn2
		Zbtb7a
		Map2k2
		Anapc13
		Rrp12
		Oma1
		1700020L24Rik
		Secisbp2l
		Arhgap5
		Zc3h12c
		Plekhh3
		Ccdc186
		Fam124a
		Lars2
		Ccdc106
		Neu3
		Hectd1
		Sgcg
		Lzts2
		Pdzrn3
		Gm49322
		Emsy
		Ntng2
		Prdm4
		Leng8
		Ankrd11
		Utp6
		Ky
		Rsf1
		Cbarp
		Gtf3c4
		Fbxo45
		Mrps2
		Cep19
		Zdhhc17
		Ythdc1
		Zhx3
		Pknox2
		Fbxw2
		Rusc2
		5031439G07Rik
		Sigmar1
		Arl5a
		Vezt
		Prr5
		Rpp25l
		Hoxc9
		Meox2
		Gatad2a
		H1f2
		Gxylt1
		Rif1
		Polr1has
		Ube2r2
		9530068E07Rik
		Naa30
		Kidins220
		Serbp1
		Gadd45a
		Tbcc
		Siah2
		Thap11
		Cdc42ep3
		Bicral
		Upf3b
		Spg20
		Arhgap21
		Chst12
		Rfxap
		Etl4
		Tbc1d9b
		Tcaf1
		Ago2
		Cab39
		Zscan12
		Oxsr1
		Tent4b
		Topors
		Mrpl41
		Syde2
		C1qa
		Lrfn3
		Otud4
		Zfp113
		Zfp146
		Rnf139
		Slc35b2
		Socs5
		Myom3
		Arhgap10
		Lrrc20
		Elf2
		Cyb561d2
		Islr
		Spry1
		Mxd4
		Kin
		Rsrp1
		Gemin5
		Ldlrap1
		Bag4
		Capn15
		Larp1
		Fam53a
		Slc12a9
		Actr1b
		Srrt
		Icam1
		Ranbp10
		Dmxl1
		Arid5a
		Uggt1
		Thoc2
		Asxl2
		Bcdin3d
		Plekhg2
		Tob1
		Bclaf1
		Atoh8
		Kcnk2
		Cdkn1c
		Ahdc1
		Fam13a
		Themis2
		Limch1
		Actr5
		Tgm2
		Tspan14
		Nufip2
		Jmjd1c
		Ankrd9
		Bri3bp
		Ssh2
		Wdr20
		Nsrp1
		Ninj1
		Rara
		Dhx38
		Gcc2
		Mrm3
		Kmt2c
		Smim3
		Rnf144b
		Phf20
		Fam210a
		Stox2
		Pde4dip
		Slc43a2
		Chpf2
		Scarf1
		Tapbpl
		Tlcd2
		Hoxa9
		F11r
		Hoxa7
		Hrc
		Cep250
		Sobp
		Sema7a
		Smg6
		Ncoa6
		Sbf2
		Setd1b
		Txnip
		Upf3a
		Pmepa1
		Hjv
		Scaf1
		Egr1
		Usp5
		Olfml2b
		Cdk19
		Otud7b
		Mesd
		Dcun1d2
		Rpf2
		Mfsd4b1
		Ubn2
		Inip
		Akap12
		Cep85l
		Phrf1
		Mcl1
		Nfe2l1
		Creb3l2
		Fsd2
		Herc1
		Lpar1
		Trps1
		Gmeb2
		Golga4
		Hoxb7
		Pakap
		Mboat1
		Wdr26
		Mvb12b
		Abcf1
		Alpk3
		Gabpb2
		Kdm3b
		Sema6c
		Cnot4
		Sde2
		Tmem214
		Vars2
		Ythdf1
		Itpkb
		Pi4kb
		Bpgm
		Zfhx3
		Rnf146
		Mrps34
		Irs2
		Plcl2
		Dido1
		Cnst
		Ppp1r9b
		Tlr4
		Pigk
		Psmd7
		Zfp503
		Rreb1
		Nexn
		Itga9
		Ube2h
		Naif1
		AW209491
		Metrnl
		Gpatch2
		Arid4b
		Tgfb2
		E130309D02Rik
		Prrc2b
		Foxk2
		Cybc1
		Tnfsf10
		C130074G19Rik
		Synpo2l
		Dusp10
		Prss23
		Prdm16
		Morc3
		Tnrc18
		Znfx1
		Nup133
		Stau1
		Ncam1
		Myo9a
		Rbms3
		Pgap4
		Hnrnpu
		Mrpl12
		Icmt
		Oxld1
		Msantd3
		Usp53
		Trp53rka
		Slx4
		Dnttip2
		Dnajc28
		Ypel5
		Ncoa5
		Zc3h10
		Arhgap29
		Nhsl1
		Zfp800
		Rapgef1
		Heca
		Cited2
		Pik3cd
		Plcb4
		Dag1
		Clstn1
		Hip1
		Zfp292
		Rsbn1l
		Magi2
		Ginm1
		Rab11fip2
		Stat2
		Flywch1
		Cacna2d1
		Gorab
		Pnrc1
		Thbs1
		2310057M21Rik
		Scamp2
		Prrc2c
		Gbp7
		Daam2
		Plekha1
		Zfp770
		Dcaf1
		Trim7
		Ufl1
		Trim41
		Wdr47
		Akap9
		Pitpnc1
		Zbtb38
		Ppp1r15a
		Spns2
		Sgms1
		Arglu1
		Os9
		Dgkz
		Bptf
		Zfp609
		Tex2
		Ckap5
		Mis12
		Tmem51
		Plekhg1
		Phc1
		Apobec2
		Dnajc16
		Rsc1a1
		Zfhx2
		Rcsd1
		Erg
		Spen
		Szrd1
		Erf
		Fbxw4
		Tet2
		Arhgef10l
		Irgq
		Wdr43
		Fzd7
		Tspyl2
		Elmo1
		Nbl1
		Msantd4
		Smc1a
		Chd7
		Mul1
		Uspl1
		Cdk13
		Sntb2
		Inhba
		Pcf11
		Ccdc9
		Wapl
		Dicer1
		Pik3r1
		Mmrn2
		Tardbp
		Zfp281
		Sox5
		Fmod
		Camsap2
		Prelp
		Cdc42ep4
		D11Wsu47e
		Mrps27
		Ddx24
		Kcnj2
		Btbd7
		Gm20604
		Pde3a
		Ppp2r2d
		Cir1
		Phlda3
		Poldip3
		Ppp4r3a
		Ipo9
		Shisa4
		Csgalnact2
		Dync2i1
		Tmcc2
		Kank3
		Inpp5f
		Inka1
		Ssh1
		Ppig
		Cox10
		Armc5
		Cmklr1
		Zfp451
		Kdm5b
		Fbxo38
		Bag2
		Ammecr1
		Cilp
		Pelo
		Mrtfa
		Pbrm1
		Arel1
		Nfkbil1
		Zfp532
		Zmym4
		Tbc1d10b
		Cd2bp2
		Mideas
		Kcnj12
		Adprs
		Ube2q1
		Sh2b3
		Kdm7a
		Pbxip1
		Safb2
		Zfyve1
		Arrdc4
		Wdr55
		Jph1
		Dhx9
		Sipa1l1
		Ppp1r3a
		Ttc9
		Smg7
		Rnf214
		Trim72
		Zc3h6
		Abra
		Foxo4
		Egflam
		Borcs5
		Edem3
		Synpo
		Hic1
		Tmem186
		Upf2
		Trim56
		Tmem11
		D17H6S53E
		Filip1l
		2510009E07Rik
		Otud1
		Eif3j2
		Leng9
		Setx
		Ecm2
		Rbm20
		Fem1a
		Ptpn11
		Zmym1
		Thrap3
		Orai3
		Pura
		Irf2bp1
		Zrsr1
		Lmod3
		Arf6
		Foxo1
		Ptx4
		Gpr146
		Ackr3
		Phlpp1
		Zfp507
		Rin3
		Shisa2
		2510039O18Rik
		Rasip1
		Tmem201
		Gemin7
		Setd2
		Isca1
		Klhl31
		Pwwp2a
		Prkce
		Megf8
		S1pr1
		Magi1
		Kmt5b
		Saysd1
		Borcs6
		Vcpip1
		Hs6st1
		Med26
		Zfp691
		Preb
		Fahd1
		Trim39
		Trrap
		Zfp553
		Esf1
		Mtus1
		Zfp629
		Cdc42ep2
		Mfsd5
		Adrb2
		B230219D22Rik
		Lrtm1
		Zfp36l2
		Zswim3
		Cavin2
		Wnk1
		Ing1
		C2cd2
		Tmem104
		Eif4g1
		Zfp830
		Otulin
		Eid2
		Ppp1r15b
		Tmem229b
		Zfp84
		Scaf8
		Zfp62
		Myorg
		Lrrc75a
		Camk2n1
		Golph3l
		Ar
		Zfp526
		Fam43a
		Cxxc5
		Mtfr1l
		Chtf8
		Kctd11
		Mrps7
		Rhoj
		Riox1
		Zfp787
		Atxn1
		Irgm1
		Zfp740
		Tshz1
		Mars2
		Zfp445
		Ngrn
		Ythdf3
		Sfn
		Zfp768
		Zbtb44
		Flrt2
		Cmya5
		AI837181
		Arl4a
		Gphn
		8030462N17Rik
		Zfp30
		Klhl34
		Baiap3
		Tspyl1
		Mafa
		Frat2
		2810006K23Rik
		Cd3eap
		Champ1
		Wbp1l
		Fbxo40
		Rnf150
		Cdca4
		Gpr157
		A4galt
		Rell1
		Tnrc6b
		Tshz2
		Gigyf2
		Rgmb
		Lmod1
		Rbm15
		Arid4a
		Col6a3
		Kmt2d
		Asb8
		Dip2c
		Syngr2
		Sacs
		Pskh1
		Coa7
		Pdp2
		Timm29
		Inka2
		Fitm2
		Nrip1
		Phldb1
		Tob2
		E130311K13Rik
		Rhno1
		Ccdc6
		Mcat
		Foxo3
		Dcun1d3
		Cep120
		Slc35e4
		Slc39a9
		Phf3
		Hexim1
		Zfp710
		Fkrp
		C1galt1c1
		Zadh2
		Sephs2
		Dcaf5
		Fam110b
		Pdp1
		Tigd2
		Iba57
		Ccdc71
		Sorl1
		Smcr8
		Aff4
		Ccnq
		Tceal1
		Clip1
		Zfp644
		2310022A10Rik
		Bdp1
		Aftph
		Zbtb14
		Urgcp
		Orai1
		Lig4
		Zfp668
		Zfp646
		Zfp280b
		Fzd4
		Bag5
		Armcx4
		Zbtb12
		Rlf
		Rasl11b
		H2ax
		Pgrmc2
		Rpp38
		Idnk
		Zfp697
		Grem2
		Bex1
		Rspry1
		1600012H06Rik
		Grrp1
		Slc25a44
		Lsm10
		Eva1b
		Gja4
		Rictor
		Synpo2
		Amer1
		Snx21
		Armcx6
		Fbxo46
		Kcnb1
		Tor1aip2
		Plekho2
		Tmem37
		Phospho1
		Zfp366
		Amigo1
		Fam160a1
		Olfml1
		Gprc5c
		Mb21d2
		Adnp
		Pcmtd1
		Mtln
		2900026A02Rik
		Rab11fip5
		Six1
		Plpp7
		Pcdh1
		Zbtb22
		Ywhag
		Ppp1r37
		Hspb3
		Zfp24
		Irf2bp2
		Siglech
		Rps19bp1
		Zfp579
		Tceal8
		Mical3
		Pcbp1
		Ttn
		Sox6
		Klf13
		Ppp4r2
		Acvr2a
		Slc39a1
		Cx3cr1
		Nav2
		Adam17
		Plekhg3
		Rnf103
		Jun
		Rab7b
		Tln2
		Tnrc6a
		Map1b
		Atad2b
		Junb
		Msl1
		Arhgef15
		Ctif
		Gas1
		Krcc1
		Yap1
		Arhgap20
		Dand5
		Ddx10
		Gatd3a
		Mapk14
		Tcf4
		Cstf2t
		Ier2
		Tanc2
		Sh3pxd2a
		Dusp7
		Chd8
		Grwd1
		Nudcd3
		Txlna
		Srcap
		Cyhr1
		Adnp2
		Tceal5
		Rhob
		Mdm4
		Slfn5
		Dnajc8
		Gimap4
		Dedd2
		Cggbp1
		Kdm2a
		Zfp771
		Phactr1
		Kctd18
		Pcnx3
		Ep300
		Commd5
		Nfic
		Cgrrf1
		Klf2
		Ankrd17
		Mrfap1
		Tns1
		Maf
		Soga1
		Ano5
		Paqr3
		Ghr
		Rtl6
		Zfp1
		Per2
		Irs1
		Socs6
		Pgpep1
		Cebpg
		Lrif1
		Tcim
		Usp34
		AI987944
		Slit3
		Tgoln1
		Cd248
		Adgrf5
		Foxk1
		Cebpb
		Fry
		Chd9
		Ilrun
		Ier5
		Nfil3
		Setd3
		Usp13
		Cep162
		Tatdn2
		Ebf1
		Zfp180
		Txnl4a
		Chd6
		Ado
		Trim12c
		Homez
		Ccdc189
		Slc44a2
		Dmac2
		Aak1
		Musk
		Arhgap24
		Bcl2
		Cep170
		Las1l
		Spop
		Zfp317
		Eif1a
		Pkn1
		Camk2b
		Itpk1
		Fgf18
		Zfp809
		Arhgap35
		Phf21a
		Nrf1
		Gda
		Eif4b
		En1
		Ccser2
		Egln2
		Rnf169
		Hnrnpm
		Usp47
		Zc3h4
		Kbtbd2
		Nkapd1
		Grb2
		Zfp74
		Taok2
		Atxn7l3
		Kif13b
		Zfp462
		Tor3a
		Atp8b2
		Bloc1s4
		Rrs1
		Rrp1
		Dnajc30
		Ppm1b
		Fnip2
		Exoc5
		Taok3
		Slc38a10
		Cxcl12
		Zcchc14
		Smim20
		Obscn
		Tnnt3
		Ext1
		Bod1l
		Ssbp3
		Rcc1l
[truncated: 198 more rows]
