# Supplementary material for: The m6A methyltransferase METTL3 regulates muscle maintenance and growth in mice
Source: Nat Commun. 2022 Jan 10;13:168. doi: 10.1038/s41467-021-27848-7 (PMC8748755; doi:10.1038/s41467-021-27848-7)
Supplement: Supplementary file 5 — Supplementary Data 2 [file 41467_2021_27848_MOESM5_ESM.xlsx]

## Sheet: Sheet1
Supplementary Data 2. Ribo-seq and meRIP-seq cross analysis for ribo-enriched and m6A-modified transcript in WT and M3-mKO skeletal muscle.
Ribotag METTL3 WT	Ribotag METTL3 mKO
Usf3	Atxn7
Arl5a	Ppargc1a
Zfp27	Ythdc1
Xirp2	Nolc1
Dip2c	Pnisr
Cnst	Insig2
Efcab14	Phf14
Pdzd8	Eif4g3
Phip	Pdp1
Ccdc127	Mrpl45
Eif5b	Zbtb20
Dcun1d2	Bclaf1
Zfp106	Bod1l
Mettl11b	Chd7
Crk	Arid4b
Zdhhc17	Tnrc6b
Dennd4c	Paf1
Srp72	Prkcq
Zmynd11	Rrs1
Eid1	Abl2
Mrm2	Apc
Ranbp10	Gemin6
Parp8	Stag2
Clint1	Gm44503
Camsap1	Kank1
Kpna1	Zranb1
Phf20l1	Ralgapb
Pdpr	Zfp839
Gosr1	Mis12
Snupn	Nkapd1
Appl2	Nop14
Ell2	Acvr2a
Frs2	Ptk2
Ado	Twnk
Ttn	Atf1
Thoc3	Ddx42
Tdrd3	Sel1l
Arih1	Tti2
Zfp451
Socs5
Btbd7
Peak1
Csgalnact2
Mtf1
Acvr1b
Usp15
Bag5
Ccdc50
Mpp5
Med8
Elmsan1
Echdc1
Ythdf3
Tmem186
Atf7ip
B230219D22Rik
Tor1aip1
Ube4a
Zfp180
Bmpr2
Ppm1b
Prob1
Exoc6b
Ndufaf4
Otud4
Lman1
Klhl24
Mapt
Lig3
Vps13d
Ddx47
Smim10l1
Septin11
Tor1aip2
Ythdf1
Kdm5a
Rora
Blmh
Enah
Slc39a14
2610507B11Rik
Cstf2t
Pcnt
Zfp422
Zfp148
Ago2
Spop
Ppig
Klhl9
Dhdh
Eloa
Golga4
Slc39a9
Ccdc43
Sgms1
Ccdc9b
Jkamp
Setd7
Glyr1
Prkaa2
Arhgap10
Nr2f2
Ppp1r3c
Gtf2ird2
Eif4e3
Ncor1
Tmf1
Ikbip
Hdhd2
Phactr2
Mtss1
Fut8
Prss23
Ctsb
Afg3l1
Myh2
Nceh1
Fam20b
Smg1
Wdr43
Rsrc1
Ubl3
Fam210a
Hmgxb4
Ube2d3
Phf3
Svip
Golgb1
Qser1
Papola
Ercc6l2
Skil
Zbtb44
Socs6
Bex1
Tab2
Ppil4
Fnip1
Trip12
Pnn
Tnrc6c
Mbnl2
Usp13
Ncoa6
Pcyt1a
Gzf1
4930453N24Rik
Gigyf2
Tnfrsf19
Casq2
Taok1
Golph3l
Ano5
BC003965
Bmp2k
Apobec2
8030462N17Rik
Ano6
Knop1
Calu
Ubxn2a
Wdr20
Gm4841
Zmym4
Stox2
Otud7b
Kat6a
Zc3h13
Tppp
Rsrp1
Tef
Psip1
Cul1
Pcyox1
Hspa5
Kmt5b
Twistnb
Sacs
