# Supplementary material for: The m6A methyltransferase METTL3 regulates muscle maintenance and growth in mice
Source: Nat Commun. 2022 Jan 10;13:168. doi: 10.1038/s41467-021-27848-7 (PMC8748755; doi:10.1038/s41467-021-27848-7)
Supplement: Supplementary file 7 — Source Data [file 41467_2021_27848_MOESM7_ESM.xlsx]

## Sheet: 1b
Figure 1b m6A ELISA
1b
(Rel m6A/A)
Baseline	Overload
1.2453	2.36713
0.824556	1.66532
1.23939	1.19126
0.690753	1.5804
	1.349
	2.71083
	1.50192
	3.09952

## Sheet: 1c,1d
Figure 1c, 1d: METTL3 WB quantification and blots
Probe METTL3 on MF298
							1d
							METTL3 rel to GAPDH
							Baseline	Overload
							0.87897	1.79263
							1.01456	2.55237
							1.1269	2.68572

## Sheet: 2b
Figure 2b: Mettl3 expression by qPCR
2b
(rel mRNA)
WT	M3-mKO
0.476	0.315
1.251	0.597
0.832	0.128
1.42	0.04
1	0.502
	0.532
	0.716
	0.248

## Sheet: 2c
Figure 2c: METTL3 WB expression

## Sheet: 2d-2h
Figure 2d-h: METTL3 weights for LOF study
2d			2e			2f			2g			2g
BW (g)			Heart Weight (mg/mm)			TA Weight (mg/mm)			Soleus Weight (mg/mm)			Plantaris Weight (mg/mm)
WT	M3-mKO		WT	M3KO		WT	M3-mKO		WT	M3-mKO		WT	M3-mKO
15.4	18		5.67391	6.76957		1.49545	1.45		0.297727	0.365909		0.384091	0.472
14.2	25.9		6.61739	7.25652		1.70682	1.57955		0.397727	0.288636		0.379545	0.472
27.2	28.2		6.08696	6.9		2.04792	1.72292		0.252083	0.377083		0.654	0.57
30.3	23.7		5	5.82174		1.58696	1.77917		0.226087	0.16875		0.6	0.528
26.9	21.4		7.17391	6.52174		1.44783	1.6375		0.241304	0.245833		0.628	0.638636
22.4	20.5		8.69565	5.31739		2.03913	1.54583		0.341304	0.233333		0.570455	0.545455
23.4	24.2		3.0913	5.43478								0.677273	0.635417
26.6	24.2		4.96522	5.73913								0.4875	0.545833
23.2	22.1			8.21739								0.491304	0.477083
22.6	23.8			6.65652								0.430435	0.43125
25.9				6.42174								0.663043
				5.83043

## Sheet: 2i 2k
Figure 2i,2k: METTL3 D14 weight and fiber size
2i					2k
Plantaris (mg/mm)					Plantaris Fiber Size (um2)
WT		M3-mKO			WT		M3-mKO
Baseline	Hypetrophy D14	Baseline	Hypetrophy D14		Baseline	Hypetrophy D14	Baseline	Hypetrophy D14
0.384091	1.62	0.472	0.848		450.265	1038.52	663.241	429.634
0.379545	1.576	0.472	1.072		594.505	1197.48	712.281	827.001
0.654	1.664	0.57	1.18		719.197	1681.43	653.408	724.402
0.6	1.462	0.528	1.456		658.808	1691.47	842.791	461.542
0.628	1.508	0.638636	1.036		1133.61	1061.53	755.298	570.726
0.570455		0.545455	1.056				789.001	670.353
0.677273		0.635417						643.791
0.4875		0.545833
0.491304		0.477083
0.430435		0.43125
0.663043

## Sheet: 3b
Figure 3b METTL3 Expression
3b
(mRNA)
WT	M3-OE
3.349	428.141
2.201	186.272
0.902	121.745
0.862	148.921
0.265	109.508
0.406	109.326
0.774
0.678
3.1

## Sheet: 3c
Figure 3c m6A elisa
3c
m6a content (m6A/A)
WT	M3-OE
0.944372	2.05994
1.31635	1.42551
0.902447	1.11327
1.5859	1.2486
0.493945	1.11234
0.955044	1.54363
0.801938	1.69846

## Sheet: 3d 3f
Figure 3d 3f: Muscle weight and fiber size
3d			3f
Plantaris (mg/mm)			Fiber Size (um2)
WT	M3-OE		WT	M3-OE
1.044	1.368		976.633	1739.54
0.848	1.528		1139.65	1172.68
0.584	1.284		1033.5	1495.2
0.884	1.492		796.946	1595.83
0.776	0.592		1042.64	1209.76
1.18636	0.768182		1136.04
0.759091	1.60909
0.831818	1.26818
0.822727
0.8
0.668182

## Sheet: 3h
Figure 3h Mettl3 expression
3h
(mRNA)
AAV9 Ctrl	AAV9 M3
0.856	18.341
1.048	7.248
1.114	25.508

[truncated: 24 more sheets: 3i 3j, 3l, 3m 3n, 4b-4h, 4j-4l, 4m, 4n-4o, 5b, 5g, 5h, 5j, 5k, 6a, 6b, 6c 6d, 6f, 6h, S1b-S1d, S2c-h, S2j-p …]
